# Supplementary material for: Ancient DNA reveals monozygotic newborn twins from the Upper Palaeolithic
Source: Commun Biol. 2020 Nov 6;3:650. doi: 10.1038/s42003-020-01372-8 (PMC7648643; doi:10.1038/s42003-020-01372-8)
Supplement: Supplementary file 3 — Supplementary Data 1 and 2 [file 42003_2020_1372_MOESM3_ESM.xlsx]

## Sheet: Supplementary Data 1
Supplementary Data 1: Sequencing data details for the two newly reported samples and the previously reported KremsWA3 individual.
Master ID	Skeletal code	Skeletal element	Publication status	mg powder used in extraction	DNA extraction references	Library ID(s)	UDG-type	mg sample powder per library	Library preparation references	Target enrichment experiments performed	Percentage of sequences in library mapping to human reference genome	mtDNA coverage (by library)	mtDNA damage rate in first nucleotide (for sequences mapping to the mtDNA genome)	95% confidence interval for mtDNA match to the consensus sequence	mtDNA haplogroup (restricting to calls with haplogrep2 rank scores of at least 0.7)	1240K enrichment damage rate in first nucleotide for sequences mapping to the human genome	Average coverage on the 1.24 million SNP targets	Fraction of targeted 1.24 million SNPs covered by at least once sequence	Genetic sex determination (based on Y to X chromosome sequence ratio)	Y-chromosome haplogroup (from 1240K data)
I1577	KremsWA3	bone (cranial)	Fu et al. Nature 2016	74	Dabney 2013, Korlevic 2015 (Roche column assembly replaces MinElute/Roche extender assembly)	S1577.E1.L2	half	24.6667	Rohland 2015, replaced Bst Polymerase with Bst2.0 Polymerase, lowered Fill-in volume to 25ul, and total PCR volume is 100ul instead of 400ul.	1240k, mtDNA+30SNPs	0.0038	107	0.083	[0.998,1.000]	U5	0.086	0.087	0.08	XY	I
I1577	KremsWA3	bone (cranial)	Fu et al. Nature 2016	74	Dabney 2013, Korlevic 2015 (Roche column assembly replaces MinElute/Roche extender assembly)	S1577.E1.L3	half	24.6667	Rohland 2015, replaced Bst Polymerase with Bst2.0 Polymerase, lowered Fill-in volume to 25ul, and total PCR volume is 100ul instead of 400ul.	1240k, mtDNA+30SNPs	0.003	54.5	0.077	[0.997,1.000]	U5	0.083	0.109	0.1	XY	I
I2483	Krems1-1	petrous	This study	50	Dabney 2013, Korlevic 2015 (Roche column assembly replaces MinElute/Roche extender assembly)	S2483.E2.L1	minus	3	Briggs and Heyn 2012, Rohland 2015, added Endo VIII into blunting reaction, replaced Bst Polymerase with Bst2.0 Polymerase, lowered Fill-in volume to 25ul and used 100ul PCR volume instead of 400ul.	1240k, mtDNA+3000SNPs	0.0275	348	0.249	[0.992,1.000]	U5	0.233	1.084	0.52	XY	I
I2483	Krems1-1	petrous	This study	50	Dabney 2013, Korlevic 2015 (Roche column assembly replaces MinElute/Roche extender assembly)	S2483.E2.L2	minus	3	Briggs and Heyn 2012, Rohland 2015, added Endo VIII into blunting reaction, replaced Bst Polymerase with Bst2.0 Polymerase, lowered Fill-in volume to 25ul and used 100ul PCR volume instead of 400ul.	1240k, mtDNA+3000SNPs	0.0332	314	0.343	[0.981,0.999]	U5	0.35	0.681	0.39	XY	I
I2484	Krems1-2	petrous	This study	44	Dabney 2013, Korlevic 2015 (Roche column assembly replaces MinElute/Roche extender assembly)	S2484.E1.L2	half	4.88889	Rohland 2015, replaced Bst Polymerase with Bst2.0 Polymerase, lowered Fill-in volume to 25ul, and total PCR volume is 100ul instead of 400ul. Replace MinElute cleanup with cleanup using silica coated magnetic beads (G-BioSciences) and 7x volume of PB (Qiagen).	1240k, mtDNA+3000SNPs	0.0109	44	0.104	[0.997,1.000]	U5	0.078	0.07	0.07	XY	I
I2484	Krems1-2	petrous	This study	44	Dabney 2013, Korlevic 2015 (Roche column assembly replaces MinElute/Roche extender assembly)	S2484.E1.L3	half	4.88889	Rohland 2015, replaced Bst Polymerase with Bst2.0 Polymerase, lowered Fill-in volume to 25ul, and total PCR volume is 100ul instead of 400ul. Replace MinElute cleanup with cleanup using silica coated magnetic beads (G-BioSciences) and 7x volume of PB (Qiagen).	1240k, mtDNA+3000SNPs	0.0118	51.3	0.106	[0.996,1.000]	U5	0.086	0.07	0.07	XY	I
I2484	Krems1-2	petrous	This study	44	Dabney 2013, Korlevic 2015 (Roche column assembly replaces MinElute/Roche extender assembly)	S2484.E1.L4	half	4.88889	Rohland 2015, replaced Bst Polymerase with Bst2.0 Polymerase, lowered Fill-in volume to 25ul, and total PCR volume is 100ul instead of 400ul. Replace MinElute cleanup with cleanup using silica coated magnetic beads (G-BioSciences) and 7x volume of PB (Qiagen).	1240k, mtDNA+3000SNPs	0.011	53	0.106	[0.996,1.000]	U5	0.084	0.08	0.07	XY	I
I2484	Krems1-2	petrous	This study	44	Dabney 2013, Korlevic 2015 (Roche column assembly replaces MinElute/Roche extender assembly)	S2484.E1.L5	half	4.88889	Rohland 2015, replaced Bst Polymerase with Bst2.0 Polymerase, lowered Fill-in volume to 25ul, and total PCR volume is 100ul instead of 400ul. Replace MinElute cleanup with cleanup using silica coated magnetic beads (G-BioSciences) and 7x volume of PB (Qiagen).	1240k, mtDNA+3000SNPs	0.009	46.8	0.108	[0.997,1.000]	U5	0.087	0.08	0.07	XY	I
Briggs, A. W. &Heyn, P. Preparation of next-generation sequencing libraries from damaged DNA. Methods Mol Biol. 840, 143-154 (2012).
J. Dabney et al. Complete mitochondrial genome sequence of a Middle Pleistocene cave bear reconstructed from ultrashort DNA fragments. Proc. Natl. Acad. Sci. U. S. A. 110, 15758–63 (2013).
Korlević, P. et al. Reducing microbial and human contamination in DNA extractions from ancient bones and teeth. Biotechniques 59, 87-93 (2015).
Rohland, N., Harney, E., Mallick, S., Nordenfelt, S. & Reich, D. Partial uracil-DNA-glycosylase treatment for screening of ancient DNA. Philos. Trans. R. Soc. B Biol. Sci. 370, 20130624 (2015)

## Sheet: Supplementary Data 2
Supplementary Data 2: Results of the tests f4(Mbuti.DG, Krems1_1/Krems1_2; KremsWA3, Test) and f3(Mbuti.DG; Krems1_1/Krems1_2/KremsWA3, Test). These results were used to produce panels a) and b) of Fig. 1, respectively.
Pop W	Pop X	Pop Y	Pop Z	f	SE	Z	SNPs
Mbuti.DG	Krems1_1	KremsWA3	Czech_Vestonice13	-0.002573	0.001743	-1.477	27641
Mbuti.DG	Krems1_2	KremsWA3	Czech_Vestonice13	-0.002862	0.002163	-1.323	16555
Mbuti.DG	Krems1_1	KremsWA3	Czech_Vestonice16	-0.004448	0.001207	-3.687	150190
Mbuti.DG	Krems1_2	KremsWA3	Czech_Vestonice16	-0.005278	0.001362	-3.877	83604
Mbuti.DG	Krems1_1	KremsWA3	Czech_Vestonice43	-0.009791	0.001696	-5.773	32218
Mbuti.DG	Krems1_2	KremsWA3	Czech_Vestonice43	-0.010329	0.002083	-4.959	19574
Mbuti.DG	Krems1_1	KremsWA3	Italy_Ostuni1	-0.014742	0.001327	-11.107	75997
Mbuti.DG	Krems1_2	KremsWA3	Italy_Ostuni1	-0.013777	0.001531	-8.996	45153
Mbuti.DG	Krems1_1	KremsWA3	Germany_Falkenstein	-0.01913	0.001601	-11.95	43923
Mbuti.DG	Krems1_2	KremsWA3	Germany_Falkenstein	-0.017576	0.001959	-8.974	26343
Mbuti.DG	Krems1_1	KremsWA3	France_Chaudardes	-0.018543	0.002129	-8.711	19626
Mbuti.DG	Krems1_2	KremsWA3	France_Chaudardes	-0.021482	0.002829	-7.595	11455
Mbuti.DG	Krems1_1	KremsWA3	Luxembourg_Loschbour	-0.018998	0.001203	-15.791	71302
Mbuti.DG	Krems1_2	KremsWA3	Luxembourg_Loschbour	-0.018883	0.001591	-11.865	37218
Mbuti.DG	Krems1_1	KremsWA3	Italy_Villabruna	-0.019104	0.0011	-17.362	168850
Mbuti.DG	Krems1_2	KremsWA3	Italy_Villabruna	-0.020193	0.001285	-15.713	92169
Mbuti.DG	Krems1_1	KremsWA3	Iberia_ElMiron	-0.019471	0.001184	-16.443	135961
Mbuti.DG	Krems1_2	KremsWA3	Iberia_ElMiron	-0.020127	0.001345	-14.96	76972
Mbuti.DG	Krems1_1	KremsWA3	France_Ranchot88	-0.020073	0.001212	-16.559	97633
Mbuti.DG	Krems1_2	KremsWA3	France_Ranchot88	-0.020005	0.001478	-13.536	57868
Mbuti.DG	Krems1_1	KremsWA3	France_Rochedane	-0.020287	0.001528	-13.281	50627
Mbuti.DG	Krems1_2	KremsWA3	France_Rochedane	-0.020099	0.001819	-11.05	29500
Mbuti.DG	Krems1_1	KremsWA3	Belgium_GoyetQ116_1	-0.020155	0.001212	-16.631	157154
Mbuti.DG	Krems1_2	KremsWA3	Belgium_GoyetQ116_1	-0.021432	0.001366	-15.691	86953
Mbuti.DG	Krems1_1	KremsWA3	Hungary_KorosEN_HG	-0.020248	0.001107	-18.297	165543
Mbuti.DG	Krems1_2	KremsWA3	Hungary_KorosEN_HG	-0.021094	0.001294	-16.306	91009
Mbuti.DG	Krems1_1	KremsWA3	Switzerland_Bichon.SG	-0.020333	0.00111	-18.316	177028
Mbuti.DG	Krems1_2	KremsWA3	Switzerland_Bichon.SG	-0.020775	0.001279	-16.249	95251
Mbuti.DG	Krems1_1	KremsWA3	Romania_Muierii2	-0.021148	0.002255	-9.378	20016
Mbuti.DG	Krems1_2	KremsWA3	Romania_Muierii2	-0.020736	0.002675	-7.753	12005
Mbuti.DG	Krems1_1	KremsWA3	Russia_Kostenki14	-0.021956	0.001172	-18.73	169052
Mbuti.DG	Krems1_2	KremsWA3	Russia_Kostenki14	-0.022156	0.001316	-16.829	90195
Mbuti.DG	Krems1_1	KremsWA3	Sweden_Motala_HG	-0.022436	0.000978	-22.934	174013
Mbuti.DG	Krems1_2	KremsWA3	Sweden_Motala_HG	-0.023085	0.001127	-20.488	93829
Mbuti.DG	Krems1_1	KremsWA3	Russia_MA1_HG.SG	-0.024611	0.001212	-20.308	130047
Mbuti.DG	Krems1_2	KremsWA3	Russia_MA1_HG.SG	-0.025914	0.001385	-18.715	70598
Mbuti.DG	Krems1_1	KremsWA3	Russia_AfontovaGora3	-0.025334	0.001433	-17.673	61741
Mbuti.DG	Krems1_2	KremsWA3	Russia_AfontovaGora3	-0.024867	0.001726	-14.408	36007
Mbuti.DG	Krems1_1	KremsWA3	Austria_LBK_EN	-0.026405	0.000949	-27.836	177111
Mbuti.DG	Krems1_2	KremsWA3	Austria_LBK_EN	-0.027414	0.001081	-25.35	95276
Mbuti.DG	Krems1_1	KremsWA3	Georgia_Kotias.SG	-0.029122	0.001172	-24.844	177101
Mbuti.DG	Krems1_2	KremsWA3	Georgia_Kotias.SG	-0.029612	0.001352	-21.895	95272
Mbuti.DG	Krems1_1	KremsWA3	Georgia_Satsurblia.SG	-0.029707	0.001179	-25.201	120925
Mbuti.DG	Krems1_2	KremsWA3	Georgia_Satsurblia.SG	-0.02959	0.001416	-20.895	64811
Mbuti.DG	Krems1_1	KremsWA3	Israel_Natufian	-0.029899	0.001142	-26.185	113690
Mbuti.DG	Krems1_2	KremsWA3	Israel_Natufian	-0.030321	0.001369	-22.153	64509
Mbuti.DG	Krems1_1	KremsWA3	Romania_Oase1	-0.036469	0.00159	-22.932	46176
Mbuti.DG	Krems1_2	KremsWA3	Romania_Oase1	-0.035582	0.001932	-18.42	27311
Mbuti.DG	Krems1_1	KremsWA3	Morocco_Iberomaurusian	-0.038894	0.001053	-36.939	176953
Mbuti.DG	Krems1_2	KremsWA3	Morocco_Iberomaurusian	-0.040971	0.001201	-34.121	95231
Mbuti.DG	Krems1_1	Romania_Oase1	-	0.21062	0.00412	51.124	112147
Mbuti.DG	Krems1_1	Austria_LBK_EN	-	0.253121	0.002665	94.993	563307
Mbuti.DG	Krems1_1	Georgia_Satsurblia.SG	-	0.23445	0.003237	72.437	346887
Mbuti.DG	Krems1_1	Georgia_Kotias.SG	-	0.238642	0.003182	74.991	506789
Mbuti.DG	Krems1_1	Vestonice_Pavlov1	-	0.322934	0.006673	48.391	31400
Mbuti.DG	Krems1_1	Vestonice_Ostuni1	-	0.296502	0.003842	77.18	182826
Mbuti.DG	Krems1_1	Vestonice_Ostuni2	-	0.29849	0.009936	30.041	9390
Mbuti.DG	Krems1_1	Vestonice_Vestonice13	-	0.341777	0.00546	62.599	66187
Mbuti.DG	Krems1_1	Vestonice_Vestonice15	-	0.33667	0.008507	39.576	17319
Mbuti.DG	Krems1_1	Vestonice_Vestonice16	-	0.341255	0.004216	80.94	393713
Mbuti.DG	Krems1_1	Vestonice_Vestonice43	-	0.3168	0.005104	62.071	76294
Mbuti.DG	Krems1_1	Russia_MA1_HG.SG	-	0.259057	0.003359	77.123	367281
Mbuti.DG	Krems1_1	Russia_AfontovaGora3	-	0.246109	0.003859	63.772	152259
Mbuti.DG	Krems1_1	GoyetQ53_1	-	0.299955	0.011758	25.51	7216
Mbuti.DG	Krems1_1	GoyetQ116_1	-	0.275575	0.003542	77.804	418664
Mbuti.DG	Krems1_1	Italy_Paglicci133	-	0.291113	0.005559	52.366	40002
Mbuti.DG	Krems1_1	Russia_Kostenki12	-	0.27773	0.006234	44.549	30328
Mbuti.DG	Krems1_1	Russia_Kostenki14	-	0.274562	0.003675	74.707	485359
Mbuti.DG	Krems1_1	Romania_Muierii2	-	0.270768	0.005399	50.155	47342
Mbuti.DG	Krems1_1	ElMiron_ElMiron	-	0.275589	0.003406	80.914	350481
Mbuti.DG	Krems1_1	ElMiron_HohleFels49	-	0.247313	0.005629	43.933	31797
Mbuti.DG	Krems1_1	ElMiron_HohleFels79	-	0.259044	0.011954	21.671	5792
Mbuti.DG	Krems1_1	Germany_Burkhardtshohle	-	0.277042	0.0072	38.476	21822
Mbuti.DG	Krems1_1	France_Rigney1	-	0.281269	0.007482	37.591	19196
Mbuti.DG	Krems1_1	ElMiron_GoyetQ376-19	-	0.28945	0.008661	33.42	13986
Mbuti.DG	Krems1_1	Sweden_Motala_HG	-	0.269081	0.002891	93.086	523666
Mbuti.DG	Krems1_1	Germany_Ofnet	-	0.249577	0.015418	16.188	3214
Mbuti.DG	Krems1_1	Germany_Bockstein	-	0.251443	0.008935	28.14	12288
Mbuti.DG	Krems1_1	Villabruna_Falkenstein	-	0.276389	0.004148	66.64	106378
Mbuti.DG	Krems1_1	Villabruna_HungaryKO1	-	0.275734	0.003298	83.605	440823
Mbuti.DG	Krems1_1	Villabruna_LaBrana1	-	0.27783	0.003229	86.039	442269
Mbuti.DG	Krems1_1	Villabruna_BerryAuBac	-	0.274184	0.005826	47.066	33854
Mbuti.DG	Krems1_1	Villabruna_Chaudardes	-	0.276876	0.005092	54.373	49410
Mbuti.DG	Krems1_1	Villabruna_Rochedane	-	0.279811	0.003845	72.77	125915
Mbuti.DG	Krems1_1	Villabruna_Villabruna	-	0.282319	0.003399	83.05	461526
Mbuti.DG	Krems1_1	Villabruna_Ranchot88	-	0.282651	0.003527	80.134	236635
Mbuti.DG	Krems1_1	Villabruna_Bichon	-	0.279634	0.003387	82.553	506053
Mbuti.DG	Krems1_1	Villabruna_Loschbour	-	0.265563	0.003689	71.98	205157
Mbuti.DG	Krems1_1	France_Iboussieres25_1	-	0.277312	0.005386	51.49	41907
Mbuti.DG	Krems1_1	France_Iboussieres31_2	-	0.272672	0.005196	52.482	42414
Mbuti.DG	Krems1_1	Israel_Natufian	-	0.237779	0.003077	77.281	294991
Mbuti.DG	Krems1_1	Italy_Continenza	-	0.262942	0.012054	21.815	6437
Mbuti.DG	Krems1_1	Vestonice_KremsWA3	-	0.361652	0.005088	71.076	125174
Mbuti.DG	Krems1_1	Italy_OrienteC_HG	-	0.282027	0.005912	47.703	35376
Mbuti.DG	Krems1_1	Krems1_2	-	0.567166	0.0046	123.309	202526
Mbuti.DG	Krems1_1	Hungary_Koros_EN_HG	-	0.277695	0.003709	74.869	219484
Mbuti.DG	Krems1_1	ElMiron_GoyetQ-2	-	0.281544	0.005859	48.055	38536
Mbuti.DG	Krems1_1	Romania_Cioclovina1	-	0.294221	0.011721	25.102	7429
Mbuti.DG	Krems1_1	Germany_Brillenhohle	-	0.248779	0.01087	22.887	6950
Mbuti.DG	Krems1_1	Morocco_Iberomaurusian	-	0.19665	0.002664	73.808	537712
Mbuti.DG	Krems1_2	Romania_Oase1	-	0.214851	0.004877	44.055	61380
Mbuti.DG	Krems1_2	Austria_LBK_EN	-	0.25249	0.00287	87.968	272438
Mbuti.DG	Krems1_2	Georgia_Satsurblia.SG	-	0.235033	0.003587	65.527	165144
Mbuti.DG	Krems1_2	Georgia_Kotias.SG	-	0.238512	0.003434	69.453	243754
Mbuti.DG	Krems1_2	Vestonice_Pavlov1	-	0.328938	0.008178	40.224	17376
Mbuti.DG	Krems1_2	Vestonice_Ostuni1	-	0.304376	0.004547	66.945	100757
Mbuti.DG	Krems1_2	Vestonice_Ostuni2	-	0.301662	0.013095	23.036	5276
Mbuti.DG	Krems1_2	Vestonice_Vestonice13	-	0.342519	0.006429	53.279	36909
Mbuti.DG	Krems1_2	Vestonice_Vestonice15	-	0.330928	0.010419	31.762	9538
Mbuti.DG	Krems1_2	Vestonice_Vestonice16	-	0.339954	0.004516	75.278	200749
Mbuti.DG	Krems1_2	Vestonice_Vestonice43	-	0.320159	0.006035	53.054	43150
Mbuti.DG	Krems1_2	Russia_MA1_HG.SG	-	0.257373	0.003689	69.773	178516
Mbuti.DG	Krems1_2	Russia_AfontovaGora3	-	0.247441	0.004308	57.437	82340
Mbuti.DG	Krems1_2	ElMiron_GoyetQ53_1	-	0.319351	0.015043	21.229	4225
Mbuti.DG	Krems1_2	GoyetQ116_1	-	0.276075	0.003776	73.11	211901
Mbuti.DG	Krems1_2	Italy_Paglicci133	-	0.288639	0.006993	41.277	20793
Mbuti.DG	Krems1_2	Russia_Kostenki12	-	0.28252	0.008182	34.528	16219
Mbuti.DG	Krems1_2	Russia_Kostenki14	-	0.275854	0.004059	67.965	231682
Mbuti.DG	Krems1_2	Romania_Muierii2	-	0.269463	0.006661	40.452	26601
Mbuti.DG	Krems1_2	ElMiron_ElMiron	-	0.279523	0.003844	72.708	182258
Mbuti.DG	Krems1_2	ElMiron_HohleFels49	-	0.248238	0.007478	33.196	16300
Mbuti.DG	Krems1_2	ElMiron_HohleFels79	-	0.248427	0.016488	15.067	3067
Mbuti.DG	Krems1_2	Germany_Burkhardtshohle	-	0.288352	0.009392	30.702	12131
Mbuti.DG	Krems1_2	France_Rigney1	-	0.291821	0.009481	30.78	10511
Mbuti.DG	Krems1_2	ElMiron_GoyetQ376-19	-	0.29665	0.011404	26.013	7650
Mbuti.DG	Krems1_2	Sweden_Motala_HG	-	0.268048	0.003134	85.54	254133
Mbuti.DG	Krems1_2	Germany_Ofnet	-	0.283859	0.023346	12.159	1687
Mbuti.DG	Krems1_2	Germany_Bockstein	-	0.258958	0.010935	23.681	6890
Mbuti.DG	Krems1_2	Villabruna_Falkenstein	-	0.277728	0.004882	56.883	59279
Mbuti.DG	Krems1_2	Villabruna_HungaryKO1	-	0.275418	0.003674	74.965	222409
Mbuti.DG	Krems1_2	Villabruna_LaBrana1	-	0.278484	0.00363	76.712	212086
Mbuti.DG	Krems1_2	Villabruna_BerryAuBac	-	0.295418	0.007258	40.705	18769
Mbuti.DG	Krems1_2	Villabruna_Chaudardes	-	0.278825	0.006583	42.356	26705
Mbuti.DG	Krems1_2	Villabruna_Rochedane	-	0.281772	0.004694	60.026	68200
Mbuti.DG	Krems1_2	Villabruna_Villabruna	-	0.281039	0.003738	75.193	229187
Mbuti.DG	Krems1_2	Villabruna_Ranchot88	-	0.284937	0.003991	71.397	131864
Mbuti.DG	Krems1_2	Villabruna_Bichon	-	0.281305	0.003654	76.991	243548
Mbuti.DG	Krems1_2	Villabruna_Loschbour	-	0.26465	0.00434	60.973	95760
Mbuti.DG	Krems1_2	France_Iboussieres25_1	-	0.268585	0.006774	39.652	21709
Mbuti.DG	Krems1_2	France_Iboussieres31_2	-	0.276048	0.007234	38.161	21821
Mbuti.DG	Krems1_2	Israel_Natufian	-	0.243462	0.003539	68.794	153927
Mbuti.DG	Krems1_2	Italy_Continenza	-	0.266645	0.014992	17.786	3660
Mbuti.DG	Krems1_2	Vestonice_KremsWA3	-	0.367339	0.005701	64.437	67302
Mbuti.DG	Krems1_2	Italy_OrienteC_HG	-	0.288003	0.007669	37.555	18528
Mbuti.DG	Krems1_2	Krems1_1	-	0.567166	0.0046	123.309	202526
Mbuti.DG	Krems1_2	Hungary_Koros_EN_HG	-	0.276301	0.004233	65.277	115206
Mbuti.DG	Krems1_2	ElMiron_GoyetQ-2	-	0.292327	0.007591	38.508	21101
Mbuti.DG	Krems1_2	Romania_Cioclovina1	-	0.294869	0.015717	18.761	4245
Mbuti.DG	Krems1_2	Germany_Brillenhohle	-	0.244135	0.015877	15.377	3416
Mbuti.DG	Krems1_2	Morocco_Iberomaurusian	-	0.197591	0.002862	69.039	259590
Mbuti.DG	KremsWA3	Romania_Oase1	-	0.216766	0.00539	40.213	36616
Mbuti.DG	KremsWA3	Austria_LBK_EN	-	0.252761	0.003111	81.243	173814
Mbuti.DG	KremsWA3	Georgia_Satsurblia.SG	-	0.238865	0.003868	61.747	106944
Mbuti.DG	KremsWA3	Georgia_Kotias.SG	-	0.240769	0.003656	65.86	156095
Mbuti.DG	KremsWA3	Vestonice_Pavlov1	-	0.334557	0.01022	32.734	10076
Mbuti.DG	KremsWA3	Vestonice_Ostuni1	-	0.306046	0.004892	62.555	59751
Mbuti.DG	KremsWA3	Vestonice_Ostuni2	-	0.324559	0.017243	18.823	3042
Mbuti.DG	KremsWA3	Vestonice_Vestonice13	-	0.364767	0.008058	45.27	21638
Mbuti.DG	KremsWA3	Vestonice_Vestonice15	-	0.34124	0.013889	24.569	5570
Mbuti.DG	KremsWA3	Vestonice_Vestonice16	-	0.3425	0.005035	68.03	123212
Mbuti.DG	KremsWA3	Vestonice_Vestonice43	-	0.326398	0.007212	45.259	24533
Mbuti.DG	KremsWA3	Russia_MA1_HG.SG	-	0.259265	0.004203	61.679	113506
Mbuti.DG	KremsWA3	Russia_AfontovaGora3	-	0.255333	0.004988	51.191	48946
Mbuti.DG	KremsWA3	GoyetQ53_1	-	0.327934	0.020943	15.659	2368
Mbuti.DG	KremsWA3	GoyetQ116_1	-	0.275238	0.004464	61.656	130453
Mbuti.DG	KremsWA3	Italy_Paglicci133	-	0.283095	0.009423	30.043	12849
Mbuti.DG	KremsWA3	Russia_Kostenki12	-	0.288949	0.00976	29.605	10018
Mbuti.DG	KremsWA3	Russia_Kostenki14	-	0.275208	0.004248	64.787	149066
Mbuti.DG	KremsWA3	Romania_Muierii2	-	0.269048	0.0079	34.055	15701
Mbuti.DG	KremsWA3	ElMiron_ElMiron	-	0.284938	0.004412	64.576	110223
Mbuti.DG	KremsWA3	ElMiron_HohleFels49	-	0.249795	0.009264	26.963	10116
Mbuti.DG	KremsWA3	ElMiron_HohleFels79	-	0.254884	0.021374	11.925	1895
Mbuti.DG	KremsWA3	Germany_Burkhardtshohle	-	0.297925	0.012346	24.132	7080
Mbuti.DG	KremsWA3	France_Rigney1	-	0.291739	0.012491	23.356	6133
Mbuti.DG	KremsWA3	ElMiron_GoyetQ376-19	-	0.304187	0.014749	20.625	4478
Mbuti.DG	KremsWA3	Sweden_Motala_HG	-	0.274224	0.003513	78.069	161444
Mbuti.DG	KremsWA3	Germany_Ofnet	-	0.269379	0.027246	9.887	1029
Mbuti.DG	KremsWA3	Germany_Bockstein	-	0.255288	0.014309	17.842	4058
Mbuti.DG	KremsWA3	Villabruna_Falkenstein	-	0.283567	0.005811	48.8	34243
Mbuti.DG	KremsWA3	Villabruna_HungaryKO1	-	0.283932	0.004214	67.372	136546
Mbuti.DG	KremsWA3	Villabruna_LaBrana1	-	0.282697	0.00401	70.507	135851
Mbuti.DG	KremsWA3	Villabruna_BerryAuBac	-	0.269033	0.009991	26.927	11002
Mbuti.DG	KremsWA3	Villabruna_Chaudardes	-	0.294941	0.008563	34.445	15809
Mbuti.DG	KremsWA3	Villabruna_Rochedane	-	0.284496	0.005658	50.278	40949
Mbuti.DG	KremsWA3	Villabruna_Villabruna	-	0.288486	0.004169	69.203	143291
Mbuti.DG	KremsWA3	Villabruna_Ranchot88	-	0.282444	0.004675	60.417	76539
Mbuti.DG	KremsWA3	Villabruna_Bichon	-	0.285582	0.00396	72.12	155825
Mbuti.DG	KremsWA3	Villabruna_Loschbour	-	0.27765	0.004857	57.164	62696
Mbuti.DG	KremsWA3	France_Iboussieres25_1	-	0.280565	0.008934	31.404	13306
Mbuti.DG	KremsWA3	France_Iboussieres31_2	-	0.277842	0.008529	32.576	13456
Mbuti.DG	KremsWA3	Israel_Natufian	-	0.239488	0.003843	62.318	94621
Mbuti.DG	KremsWA3	Italy_Continenza	-	0.288265	0.018768	15.36	2191
Mbuti.DG	KremsWA3	Krems1_2	-	0.367339	0.005701	64.437	67302
Mbuti.DG	KremsWA3	Italy_OrienteC_HG	-	0.293523	0.009321	31.489	11316
Mbuti.DG	KremsWA3	Krems1_1	-	0.361652	0.005088	71.076	125174
Mbuti.DG	KremsWA3	Hungary_Koros_EN_HG	-	0.283247	0.0051	55.536	69547
Mbuti.DG	KremsWA3	ElMiron_GoyetQ-2	-	0.275575	0.009131	30.181	12662
Mbuti.DG	KremsWA3	Romania_Cioclovina1	-	0.282024	0.019669	14.338	2404
Mbuti.DG	KremsWA3	Germany_Brillenhohle	-	0.245426	0.017947	13.675	2191
Mbuti.DG	KremsWA3	Morocco_Iberomaurusian	-	0.199078	0.003069	64.874	166104
